# Supplementary material for: Molecular and Biochemical Impact of Selenium on the Acceleration of Ripening and Quality Changes in ‘Camarosa’ Strawberry Fruits
Source: Plants (Basel). 2026 Jun 21;15(12):1916. doi: 10.3390/plants15121916 (PMC13306251; doi:10.3390/plants15121916)
Supplement: Supplementary file 1 [file plants-15-01916-s001.zip]

Archive with 1 entries (1 files):
- plants-4352217-supplementary.pdf
